# Supplementary material for: Efficacy, Immunogenicity, and Safety of COVID-19 Vaccines in Randomized Control Trials in the Pre-Delta Era: A Systematic Review and Network Meta-Analysis
Source: Vaccines (Basel). 2022 Sep 20;10(10):1572. doi: 10.3390/vaccines10101572 (PMC9608197; doi:10.3390/vaccines10101572)
Supplement: Supplementary file 1 [file vaccines-10-01572-s001.zip]

Archive with 1 entries (1 files):
- vaccines-1877552-supplementary.pdf
